# Supplementary material for: Hypoxic Culture Maintains Cell Growth of the Primary Human Valve Interstitial Cells with Stemness
Source: Int J Mol Sci. 2021 Sep 29;22(19):10534. doi: 10.3390/ijms221910534 (PMC8508607; doi:10.3390/ijms221910534)
Supplement: Supplementary file 1 [file ijms-22-10534-s001.zip]

Archive with 1 entries (1 files):
- ijms-1381633-supplementary.pdf
